# Supplementary material for: Vat Photopolymerization 3D Printing of Hydrogels with Re-Adjustable Swelling
Source: Gels. 2023 Jul 25;9(8):600. doi: 10.3390/gels9080600 (PMC10452991; doi:10.3390/gels9080600)
Supplement: Supplementary file 1 [file gels-09-00600-s001.zip]

Archive with 4 entries (4 files):
- FigureS1.jpg
- FigureS2.jpg
- FigureS3a.jpg
- FigureS3b.jpg
